# Supplementary material for: The Potential Use of Salivary miRNAs as Promising Biomarkers for Detection of Cancer: A Meta-Analysis
Source: PLoS One. 2016 Nov 10;11(11):e0166303. doi: 10.1371/journal.pone.0166303 (PMC5104484; doi:10.1371/journal.pone.0166303)
Supplement: S2 Table — (XLSX) [file pone.0166303.s005.xlsx]

## Sheet: Sheet1
NO.	First author	Published year	Full title	Excluded reson
1	Xie, Y	2010	Altered miRNA expression in sputum for diagnosis of non-small cell lung cancer	Specimens are not saliva
2	Shen, J	2014	Analysis of MicroRNAs in sputum to improve computed tomography for lung cancer diagnosis	Specimens are not saliva
3	Li, N	2014	Digital PCR quantification of miRNAs in sputum for diagnosis of lung cancer	Specimens are not saliva
4	Yu, L	2010	Early detection of lung adenocarcinoma in sputum by a panel of microRNA markers	Specimens are not saliva
5	Xing, L	2010	Early detection of squamous cell lung cancer in sputum by a panel of microRNA markers	Specimens are not saliva
6	Anjuman, N	2013	Evaluation of lung flute in sputum samples for molecular analysis of lung cancer	Specimens are not saliva
7	Kim, J. O.	2015	Non-small cell lung cancer detection using microRNA expression profiling of bronchoalveolar lavage fluid and sputum	Specimens are not saliva
8	Xing, L	2015	Sputum microRNA biomarkers for identifying lung cancer in indeterminate solitary pulmonary nodules	Specimens are not saliva
9	Su, J	2015	Analysis of Lung Flute-collected Sputum for Lung Cancer Diagnosis	Specimens are not saliva
10	Zahran, F	2015	Salivary microRNAs in oral cancer	Controls are not healthy participants
11	Matse,J.H.	2013	Discovery and prevalidation of salivary extracellular microRNA biomarkers panel for the noninvasive detection of benign and malignant parotid gland tumors	Controls are not healthy participants
12	Pelarin, M.F.A	2013	Downregulated microRNAs in salivary rinse from patients with head and neck squamous cells carcinoma	Not related to diagnosis
